# Supplementary material for: Bombyx mori P-element Somatic Inhibitor (BmPSI) Is a Key Auxiliary Factor for Silkworm Male Sex Determination
Source: PLoS Genet. 2017 Jan 19;13(1):e1006576. doi: 10.1371/journal.pgen.1006576 (PMC5289617; doi:10.1371/journal.pgen.1006576)
Supplement: S1 Table — (XLSX) [file pgen.1006576.s001.xlsx]

## Sheet: Sheet1
Table S2. Features and numbers of transgenic strains used in this study.
sgRNA lines
Target gene	Target site(5'-3')(PAM is underlined)	Transgenic lines
Bmsxl	s1 GGAACATGGCAAGCAGAAGGCGG	3
Bmtra2	t1 GGCTGTGACTATGACTGCGGCGG	3
	t2 GGTTTTCCCATGTAGATGCCCGG
BmPSI	p1 GGTTCTGGTCCGTCTTCCAATGG	6
	p2 GGCCTGCTCATGTTCATTCCAGG
BmImp	I1 GGCGCTATCATCGGTCGCCAGGG	4
	I2 GGACGCATCATCGGCAAAGGCGG
BmImpM	IM1 GGCCTTTCAATATTCCGTCTGGG	3
	IM2 GGTGGCGCAGGCGAGCGCGCCGG
BmMasc	m1 CCCATATCGCGACTAACAGCGCC	29
	m2 CCCTCAATACCAGTATCGCATCC
Bmdsx		Reported in (Xu et al, 2016)
Cas9 lines
nos-Cas9		2
