# Supplementary material for: Bombyx mori P-element Somatic Inhibitor (BmPSI) Is a Key Auxiliary Factor for Silkworm Male Sex Determination
Source: PLoS Genet. 2017 Jan 19;13(1):e1006576. doi: 10.1371/journal.pgen.1006576 (PMC5289617; doi:10.1371/journal.pgen.1006576)
Supplement: S2 Table — (XLSX) [file pgen.1006576.s002.xlsx]

## Sheet: Sheet1
	Table S1. Oligonucleotide primers used in this study.
Primer name	Primer sequences (5'-3')	Purpose
Sxl-cas-F	TAATACGACTCACTATAGGAACATGGCAAGCAGAAGGGTTTTAGAGCTAGAAATAGCAAGTTAAAATAA	sgRNA template
Tra2-cas-F1	TAATACGACTCACTATAGGCTGTGACTATGACTGCGGGTTTTAGAGCTAGAAATAGCAAGTTAAAATAA	sgRNA template
Tra2-cas-F2	TAATACGACTCACTATAGGTTTTCCCATGTAGATGCCGTTTTAGAGCTAGAAATAGCAAGTTAAAATAA	sgRNA template
PSI-cas-F1	TAATACGACTCACTATAGGTTCTGGTCCGTCTTCCAAGTTTTAGAGCTAGAAATAGCAAGTTAAAATAA	sgRNA template
PSI-cas-F2	TAATACGACTCACTATAGGCCTGCTCATGTTCATTCCGTTTTAGAGCTAGAAATAGCAAGTTAAAATAA	sgRNA template
ImpC-cas-F1	TAATACGACTCACTATAGGCGCTATCATCGGTCGCCAGTTTTAGAGCTAGAAATAGCAAGTTAAAATAA	sgRNA template
ImpC-cas-F2	TAATACGACTCACTATAGGACGCATCATCGGCAAAGGGTTTTAGAGCTAGAAATAGCAAGTTAAAATAA	sgRNA template
ImpM-cas-F1	TAATACGACTCACTATAGGCCTTTCAATATTCCGTCTGTTTTAGAGCTAGAAATAGCAAGTTAAAATAA	sgRNA template
ImpM-cas-F2	TAATACGACTCACTATAGGTGGCGCAGGCGAGCGCGCGTTTTAGAGCTAGAAATAGCAAGTTAAAATAA	sgRNA template
Masc-cas-F1	TAATACGACTCACTATAGGCGCTGTTAGTCGCGATATGTTTTAGAGCTAGAAATAGCAAGTTAAAATAA	sgRNA template
Masc-cas-F2	TAATACGACTCACTATAGGATGCGATACTGGTATTGAGTTTTAGAGCTAGAAATAGCAAGTTAAAATAA	sgRNA template
U6-cas-R	AAAAGCACCGACTCGGTGCCACTTTTTCAAGTTGATAACGGACTAGCCTTATTTTAACTTGCTATTTCT	sgRNA template
Sxl-F2	TATCGTGCTCTACAAGTGGAACATGGCAAGCAGAAG	Transgenic plasmid
Tra2-F1	TATCGTGCTCTACAAGTGGCTGTGACTATGACTGCG	Transgenic plasmid
Tra2-F2	TATCGTGCTCTACAAGTGGTTTTCCCATGTAGATGC	Transgenic plasmid
PSI-F1	TATCGTGCTCTACAAGTGGTTCTGGTCCGTCTTCCA	Transgenic plasmid
PSI-F2	TATCGTGCTCTACAAGTGGCCTGCTCATGTTCATTC	Transgenic plasmid
ImpC-F1	TATCGTGCTCTACAAGTGGCGCTATCATCGGTCGCC	Transgenic plasmid
ImpC-F2	TATCGTGCTCTACAAGTGGACGCATCATCGGCAAAG	Transgenic plasmid
ImpM-F1	TATCGTGCTCTACAAGTGGCCTTTCAATATTCCGTCT	Transgenic plasmid
ImpM-F2	TATCGTGCTCTACAAGTGGTGGCGCAGGCGAGCGCGC	Transgenic plasmid
Masc-F1	TATCGTGCTCTACAAGTGGCGCTGTTAGTCGCGATAT	Transgenic plasmid
Masc-F2	TATCGTGCTCTACAAGTGGATGCGATACTGGTATTGA	Transgenic plasmid
U6-sgRNA1-R	CTTATCGATACCGTCGAAAAAAAAAGCACCGACTCGGTGCC	Transgenic plasmid
U6-SgRNA2-R	TAGATATCAAGCTGCTAGAAAAAAAAGCACCGACTCGGTGCC	Transgenic plasmid
Nos-C-F	ATAGGGCGAATTGGGTACTGGTTGTAATGTAGGTATTGGTACA	Transgenic plasmid
Nos-C-R	GAGTACTTCTTGTCCATGTGTTTTATTATTTTATCTGAAAAG	Transgenic plasmid
Sxl-KO-F	GATCAGAATGTCGGCATGAAATTCGG	Mutant detection
Sxl-KO-R	CTGAGGTATCACCGGAGCTGAATC	Mutant detection
Tra2-KO-F	ACAAGCGGTCTAACGGTTGATGGTAG	Mutant detection
Tra2-KO-R	TGCTGCCAATTGCATCACTAGTC	Mutant detection
PSI-KO-F	GAAAAAGATCCAGCTATCAAGCA	Mutant detection
PSI-KO-R	CATTTTTAGGCGCAAAAAGCCTTACC	Mutant detection
ImpC-KO-F	GTTACAGAGCCATAAACGGGTTG	Mutant detection
ImpC-KO-R	AATTTGGCTGAAATTTGCGATTCC	Mutant detection
ImpM-KO-F	CGAAGAATTTTTACTCGAACCAAGATG	Mutant detection
ImpM-KO-R	TCTGAATGCGATTCAGTCAATCTGG	Mutant detection
Macs-KO-F	TGGCTGACTTGGCCGTTTTAGTC	Mutant detection
Masc-KO-R	TTTGCTGGTGTCAACTTTTGGGT	Mutant detection
Sxl-RT-F	ATTAATCATCATAAAGCTACG	RT-PCR
Sxl-RT-R	AATCCGTAACTGTAGCCAGTC	RT-PCR
Tra2-RT-F	ATGTCTGATCGAGAGAGAAGTCGTTC	RT-PCR
Tra2-RT-R	AGCGCTCCCGCTCGTAGCGTC	RT-PCR
ImpM-RT-F	GTCGACTGGACGTGGTTTCT	RT-PCR
ImpM-RT-R	AACCACGTCCAGTCGACATC	RT-PCR
PSI-RT-F	AGCAGAATCCGGTTGCAAGA	RT-PCR
PSI-RT-R	ATCCGGTGTCCGCTTGTATC	RT-PCR
Masc-RT-F	GCTAAAATTGCTGGGATTGCTA	RT-PCR
Masc-RT-R	CAGCAATCGGAATTTTCTTCTG	RT-PCR
Dsx-RT-F	AACCATGCCACCACTGATACCAAC	RT-PCR
Dsx-RT-R	GCACAACGAATACTGCTGCAATCG	RT-PCR
Dsx-exon1-RT-F	AAGATCGAGCTCAAGGGTCA	RT-PCR
Dsx-exon1-RT-R	TATCAGTGGTGGCATGGTTG	RT-PCR
RP49-F	TCAATCGGATCGCTATGACA	RT-PCR
RP49-R	ATGACGGGTCTTCTTGTTGG	RT-PCR
Masc-Q-F	GGGGAACATGCACTAAAGGA	qRT-PCR
Masc-Q-R	TCTCCACCACCATTTTTGCT	qRT-PCR
PSI-Q-F	TGGTGGAGAACAAATCACCA	qRT-PCR
PSI-Q-R	TCCCTTCCTCGATGATTCAC	qRT-PCR
ImpC-Q-F	GCGTTGACGTACACAGGAAG	qRT-PCR
ImpC-Q-R	GGCCAAAATCTTCAGGCATA	qRT-PCR
ImpM-Q-F	ATGCGGGAAGAAGGTTTTATG	qRT-PCR
ImpM-Q-R	TCATCCCGCCTCAGACGATTG	qRT-PCR
Vg-Q-F	GCCTCGATTTTCCAACTTCA	qRT-PCR
Vg-Q-R	CCATTCTGAAGCAACAGGAG	qRT-PCR
PBP1-Q-F	TAATGTGCCTTTCCACCAAG	qRT-PCR
PBP1-Q-R	ACACCGAGGGTCCAGATACA	qRT-PCR
OR1-Q-F	CAGAGGAGGAGTCGAAAGAAG	qRT-PCR
OR1-Q-R	GAGCAGCATGCATAGGCTAA	qRT-PCR
OR3-Q-F	CGGTCCAATGCTGTTCGTAT	qRT-PCR
OR3-Q-R	ATCACGGAGAGCTGGATGAG	qRT-PCR
OR19-Q-F	GGTTCGGGCTGGTACAACTG	qRT-PCR
OR19-Q-R	CTGTGCTTTGTTCATGGAGATAGTG	qRT-PCR
OR30-Q-F	TTACGGTATTTTGTGCTACTGGACTA	qRT-PCR
OR30-Q-R	TTGCTTGCTTCCATGTATTTACCA	qRT-PCR
WTP-F	AACACGTTTTTGAACTTGTTGACTA	Sex distinguish
WTP-R	ATTTTTGCCAAAACTTTACCTCTAAA	Sex distinguish
